# Supplementary material for: Combinatorial histone modifications direct ATP-dependent chromatin remodeling by NURF to promoter-proximal nucleosomes
Source: Nucleic Acids Res. 2026 May 21;54(10):gkag494. doi: 10.1093/nar/gkag494 (PMC13191287; doi:10.1093/nar/gkag494)
Supplement: gkag494_Supplemental_Files [file gkag494_supplemental_files.zip]

Archive with 4 entries (4 files):
- s.movie-1.m4v
- s.movie-2.m4v
- Supplemental data and methods.docx
- Supplementary_Movie-Legends.docx
